# Supplementary material for: Mesenchymal Stromal Cells Enhance Vascularization and Epithelialization within 7 Days after Gingival Augmentation with Collagen Matrices in Rabbits
Source: Dent J (Basel). 2021 Sep 4;9(9):101. doi: 10.3390/dj9090101 (PMC8469508; doi:10.3390/dj9090101)
Supplement: Supplementary file 1 [file dentistry-09-00101-s001.zip]

Archive with 1 entries (1 files):
- dentistry-1315102-supplementary.pdf
